# Supplementary material for: Carbonic Anhydrases: An Ancient Tool in Calcareous Sponge Biomineralization
Source: Front Genet. 2021 Apr 7;12:624533. doi: 10.3389/fgene.2021.624533 (PMC8058475; doi:10.3389/fgene.2021.624533)
Supplement: Supplementary file 1 [file Data_Sheet_1.zip]

Archive with 6 entries (6 files):
- Supplementary Figure 1.pdf
- Supplementary Figure 2.PDF
- Supplementary Figure 3.JPEG
- Supplementary Table 1.XLSX
- Supplementary Table 2.XLSX
- Supplementary Table 3.XLSX
