# Supplementary material for: Carbonic Anhydrases: An Ancient Tool in Calcareous Sponge Biomineralization
Source: Front Genet. 2021 Apr 7;12:624533. doi: 10.3389/fgene.2021.624533 (PMC8058475; doi:10.3389/fgene.2021.624533)
Supplement: Supplementary file 1 [file Data_Sheet_1.zip › Supplementary Table 1.XLSX]

## Sheet: Sheet1
Suppl. Table 1: Calcareous sponge CAs: Sequence IDs, FPKM, SignalP and PedGPI results
Clade	Species	Gene	Gene "variant"	Sequence ID	FPKM	complete-ness	aa length	His binding sites?	Signal peptide	GPI prediction	Comment
Calcarea Clade I	"Clathrina" sp.	CspCA1	CspCA1	c74180_g1_i1	32.64	complete	333	HHH	No	Not GPI-anchored
Calcarea Clade II	"Clathrina" sp.	CspCA2	CspCA2	c65033_g1_i1	141.17	complete	311	HHH	Yes	Highly probable
Calcarea Clade II	"Clathrina" sp.	CspCA3	CspCA3b	c69146_g1_i2	34.09	complete	340	HHH	Yes	Highly probable
Calcarea Clade II	"Clathrina" sp.	CspCA3	CspCA3a	c69146_g1_i1	0	complete	340	HHH	Yes	Highly probable
Calcarea Clade II	"Clathrina" sp.	CspCA4	CspCA4a	c71250_g1_i1	13.86	complete	299	HHH	Yes	Not GPI-anchored
Calcarea Clade II	"Clathrina" sp.	CspCA4	CspCA4b	c71250_g1_i2	4.84	complete	299	HHH	Yes	Not GPI-anchored
Calcarea Clade III	"Clathrina" sp.	CspCA5	CspCA5a	c63410_g1_i1	98.97	complete	358	HHH	Yes	Not GPI-anchored
Calcarea Clade III	"Clathrina" sp.	CspCA5	CspCA5b	c63410_g1_i2	18.71	complete	358	HHH	Yes	Not GPI-anchored
Calcarea Clade IV	"Clathrina" sp.	CspCA6	CspCA6	c56309_g1_i1	14.02	internal	191	???	N/A	N/A
Calcarea Clade I	Pericharax orientalis	PorCA1	PorCA1a	Por_combi_TRINITY_DN32622_c0_g1_i2	20.67	complete	351	HHH	No	Not GPI-anchored
Calcarea Clade I	Pericharax orientalis	PorCA1	PorCA1b	Por_combi_TRINITY_DN32622_c0_g1_i1	0.44	3' partial	177	HHH	No	N/A
Calcarea Clade II	Pericharax orientalis	PorCA2	PorCA2a	Por_combi_TRINITY_DN27673_c3_g1_i1	86.9	complete	259	HHH	Yes	Highly probable
Calcarea Clade II	Pericharax orientalis	PorCA2	PorCA2b	Por_combi_TRINITY_DN27673_c3_g1_i4	3.92	5' partial	286	HHH	N/A	Not GPI-anchored
Calcarea Clade II	Pericharax orientalis	PorCA2	PorCA2c	Por_combi_TRINITY_DN27673_c3_g1_i5	3.62	5' partial	347	HHH	N/A	Weakly probable
Calcarea Clade II	Pericharax orientalis	PorCA2	PorCA2d	Por_combi_TRINITY_DN27673_c3_g1_i2	1.03	complete	259	HHH	Yes	Not GPI-anchored
Calcarea Clade II	Pericharax orientalis	PorCA3	PorCA3	Por_combi_TRINITY_DN30398_c1_g2_i1	1.16	internal	128	HHH	n.a	Highly probable
Calcarea Clade II	Pericharax orientalis	PorCA4	PorCA4a	Por_combi_TRINITY_DN34026_c0_g1_i2	46.15	complete	342	HHH	Yes	Highly probable
Calcarea Clade II	Pericharax orientalis	PorCA4	PorCA4b	Por_combi_TRINITY_DN34026_c0_g1_i1	12.7	complete	342	HHH	Yes	Highly probable
Calcarea Clade III	Pericharax orientalis	PorCA5	PorCA5	Por_combi_TRINITY_DN20840_c0_g1_i1	33.29	complete	384	HHH	Yes	Not GPI-anchored	manually corrected transdecoder prediction
Calcarea Clade III	Pericharax orientalis	PorCA6	PorCA6	Por_combi_TRINITY_DN34537_c2_g1_i1	4.27	5' partial	175	HHH	N/A	Not GPI-anchored
Calcarea Clade III	Pericharax orientalis	PorCA7	PorCA7a	Por_combi_TRINITY_DN33844_c2_g3_i2	1.7	internal	110	HHH	N/A	N/A
Calcarea Clade III	Pericharax orientalis	PorCA7	PorCA7b	Por_combi_TRINITY_DN33844_c2_g3_i1	0.92	internal	137	HHH	N/A	N/A
Calcarea Clade IV	Pericharax orientalis	PorCA8	PorCA8a	Por_combi_TRINITY_DN29730_c1_g2_i1	4.31	3' partial	400	RHQ	Yes	Not GPI-anchored
Calcarea Clade IV	Pericharax orientalis	PorCA8	PorCA8b	Por_combi_TRINITY_DN29730_c1_g2_i2	0.3	3' partial	319	RHQ	No	N/A	likely internal CDS
non-Calcinean CA	Pericharax orientalis	non-Calcinean CA	non-Calcinean CA	Por_combi_TRINITY_DN17785_c0_g1_i1	1.63	internal	104	??H	N/A	N/A	considered a biological contamination
Calcarea Clade I	Grantia compressa	GcoCA1	GcoCA1a	Gco_TM_TRINITY_DN19402_c0_g1_i1	15.13	complete	330	HHH	No	Not GPI-anchored
Calcarea Clade I	Grantia compressa	GcoCA1	GcoCA1b	Gco_TM_TRINITY_DN19402_c0_g2_i1	3.43	complete	330	HHH	No	Not GPI-anchored
Calcarea Clade II	Grantia compressa	GcoCA2	GcoCA2a	Gco_TM_TRINITY_DN28276_c0_g3_i2	19.99	complete	328	HHH	Yes	Highly probable
Calcarea Clade II	Grantia compressa	GcoCA2	GcoCA2b	Gco_TM_TRINITY_DN28276_c0_g1_i2	15.16	complete	328	HHH	Yes	Highly probable
Calcarea Clade II	Grantia compressa	GcoCA2	GcoCA2c	Gco_TM_TRINITY_DN28276_c0_g1_i4	2.88	5' partial	285	HHH	N/A	Not GPI-anchored
Calcarea Clade II	Grantia compressa	GcoCA2	GcoCA2d	Gco_TM_TRINITY_DN28276_c0_g1_i3	0.2	complete	328	HHH	Yes	Highly probable
Calcarea Clade II	Grantia compressa	GcoCA2	GcoCA2e	Gco_TM_TRINITY_DN28276_c0_g1_i1	0	internal	131	HHH	N/A	N/A
Calcarea Clade II	Grantia compressa	GcoCA3	GcoCA3a	Gco_TM_TRINITY_DN31930_c2_g1_i1	22.4	complete	323	HHH	Yes	Highly probable
Calcarea Clade II	Grantia compressa	GcoCA3	GcoCA3b	Gco_TM_TRINITY_DN31930_c2_g2_i3	16.94	complete	323	HHH	Yes	Highly probable
Calcarea Clade II	Grantia compressa	GcoCA3	GcoCA3c	Gco_TM_TRINITY_DN31930_c2_g2_i4	16.82	complete	323	HHH	Yes	Highly probable
Calcarea Clade II	Grantia compressa	GcoCA3	GcoCA3d	Gco_TM_TRINITY_DN31930_c2_g2_i2	0.12	3' partial	304	HHH	Yes	Highly probable
Calcarea Clade II	Grantia compressa	GcoCA3	GcoCA3e	Gco_TM_TRINITY_DN31930_c2_g1_i2	0	complete	323	HHH	Yes	Highly probable
Calcarea Clade II	Grantia compressa	GcoCA3	GcoCA3f	Gco_TM_TRINITY_DN31930_c2_g2_i1	0	complete	323	HHH	Yes	Highly probable
Calcarea Clade II	Grantia compressa	GcoCA4	GcoCA4	Gco_TM_TRINITY_DN19387_c0_g1_i1	3.47	complete	316	HHH	Yes	Highly probable	manually corrected transdecoder prediction
Calcarea Clade II	Grantia compressa	GcoCA5	GcoCA5a	Gco_TM_TRINITY_DN30683_c0_g3_i8	3.13	complete	318	HHH	Yes	Highly probable	manually corrected transdecoder prediction
Calcarea Clade II	Grantia compressa	GcoCA5	GcoCA5b	Gco_TM_TRINITY_DN30683_c0_g1_i2	2.25	internal	281	HHH	N/A	N/A
Calcarea Clade II	Grantia compressa	GcoCA5	GcoCA5c	Gco_TM_TRINITY_DN30683_c0_g1_i5	1.77	complete	318	HHH	Yes	Highly probable	manually corrected transdecoder prediction			MKSCVLLMLAGCVAS
Calcarea Clade II	Grantia compressa	GcoCA5	GcoCA5d	Gco_TM_TRINITY_DN30683_c0_g1_i4	1.53	complete	251	HHH	No	Highly probable	too short, partial protein
Calcarea Clade II	Grantia compressa	GcoCA5	GcoCA5e	Gco_TM_TRINITY_DN30683_c0_g3_i4	1.53	complete	112	???	No	Highly probable	too short, partial protein
Calcarea Clade II	Grantia compressa	GcoCA5	GcoCA5f	Gco_TM_TRINITY_DN30683_c0_g3_i5	1.2	complete	318	HHH	Yes	Highly probable				MKSCVLLMLAGCVAS
Calcarea Clade II	Grantia compressa	GcoCA5	GcoCA5g	Gco_TM_TRINITY_DN30683_c0_g3_i10	0.14	complete	112	???	No	Highly probable	maybe 5' partial?
Calcarea Clade II	Grantia compressa	GcoCA5	GcoCA5h	Gco_TM_TRINITY_DN30683_c0_g1_i3	0.11	internal	281	HHH	N/A	N/A
Calcarea Clade II	Grantia compressa	GcoCA5	GcoCA5i	Gco_TM_TRINITY_DN30683_c0_g3_i12	0	complete	318	HHH	Yes	Highly probable	manually corrected transdecoder prediction			MKSCVLLMLAGCVAS
Calcarea Clade II	Grantia compressa	GcoCA5	GcoCA6	Gco_TM_TRINITY_DN30683_c0_g3_i9	0	complete	318	HHH	Yes	Highly probable	manually corrected transdecoder prediction			MKSCVLLMLAGCVAS
Calcarea Clade II	Grantia compressa	GcoCA6	GcoCA6a	Gco_TM_TRINITY_DN32004_c2_g1_i2	5.5	complete	157	???	Yes	Not GPI-anchored	too short (5')
Calcarea Clade II	Grantia compressa	GcoCA6	GcoCA6b	Gco_TM_TRINITY_DN32004_c2_g1_i10	4.65	complete	319	HHH	Yes	Not GPI-anchored
Calcarea Clade II	Grantia compressa	GcoCA6	GcoCA6c	Gco_TM_TRINITY_DN32004_c2_g1_i7	2.18	complete	325	HHH	Yes	Not GPI-anchored
Calcarea Clade II	Grantia compressa	GcoCA6	GcoCA6d	Gco_TM_TRINITY_DN32004_c2_g1_i8	0.21	complete	157	HHH	Yes	Not GPI-anchored	too short (5')
Calcarea Clade IV	Grantia compressa	GcoCA7	GcoCA6	Gco_TM_TRINITY_DN34720_c0_g1_i1	1.72	internal	141	??Q	N/A	N/A
Calcarea Clade I	Clathrina coriacea	CcoCA1	Cco_CA1a	TRINITY_DN21888_c0_g1_i1	8.92	5' partial	274	HHH	N/A	Not GPI-anchored
Calcarea Clade I	Clathrina coriacea	CcoCA1	Cco_CA1b	TRINITY_DN21888_c0_g2_i4	4.48	5' partial	329	HHH	N/A	Not GPI-anchored
Calcarea Clade I	Clathrina coriacea	CcoCA1	Cco_CA1c	TRINITY_DN21888_c0_g2_i3	0.77	5' partial	273	HHH	N/A	Not GPI-anchored
Calcarea Clade I	Clathrina coriacea	CcoCA1	Cco_CA1d	TRINITY_DN21888_c0_g2_i2	0.3	5' partial	329	HHH	N/A	Not GPI-anchored
Calcarea Clade II	Clathrina coriacea	CcoCA2	Cco_CA2	TRINITY_DN19708_c0_g2_i1	12.15	3' partial	299	HHH	Yes	Weakly probable
Calcarea Clade II	Clathrina coriacea	CcoCA3	Cco_CA3a	TRINITY_DN26519_c7_g2_i4	28.52	complete	340	HHH	Yes	Highly probable
Calcarea Clade II	Clathrina coriacea	CcoCA3	Cco_CA3b	TRINITY_DN26519_c6_g1_i1	5.83	complete	340	HHH	Yes	Highly probable
Calcarea Clade II	Clathrina coriacea	CcoCA3	Cco_CA3c	TRINITY_DN26519_c7_g2_i5	0.95	complete	340	HHH	Yes	Highly probable
Calcarea Clade IV	Clathrina coriacea	CcoCA4	Cco_CA4	TRINITY_DN34241_c0_g1_i1	1.31	internal	147	???	N/A	N/A
non-Calcinean CA	Clathrina coriacea	non-CalcineanCA	non-Calcinean CA	TRINITY_DN40585_c0_g1_i1	1.02	internal	140	???	N/A	N/A	considered a biological contamination
Calcarea Clade I	Sycon ciliatum	SciCA1	SciCA1	LN609531	N/A	complete	332	HHH	Yes	Not GPI-anchored	Voigt et al. (2014), BMC Evol Biol
Calcarea Clade II	Sycon ciliatum	SciCA2	SciCA2	LN609532	N/A	complete	332	HHH	Yes	Highly probable	Voigt et al. (2014), BMC Evol Biol
Calcarea Clade II	Sycon ciliatum	SciCA3	SciCA3	LN609533	N/A	complete	316	HHH	Yes	Highly probable	Voigt et al. (2014), BMC Evol Biol
Calcarea Clade II	Sycon ciliatum	SciCA4	SciCA4	LN609534	N/A	complete	313	HHD	Yes	Highly probable	Voigt et al. (2014), BMC Evol Biol
Calcarea Clade II	Sycon ciliatum	SciCA5	SciCA5	LN609535	N/A	complete	322	HHH	Yes	Highly probable	Voigt et al. (2014), BMC Evol Biol
Calcarea Clade II	Sycon ciliatum	SciCA6	SciCA6	LN609536	N/A	complete	310	HHH	Yes	Not GPI-anchored	Voigt et al. (2014), BMC Evol Biol
Calcarea Clade II	Sycon ciliatum	SciCA7	SciCA7	LN609537	N/A	complete	327	HHH	Yes	Highly probable	Voigt et al. (2014), BMC Evol Biol
Calcarea Clade II	Sycon ciliatum	SciCA8	SciCA8	LN609538	N/A	complete	348	HHH	Yes	Highly probable	Voigt et al. (2014), BMC Evol Biol
Calcarea Clade IV	Sycon ciliatum	SciCA9	SciCA9	LN609539	N/A	complete	1171	RHQ	Yes	Not GPI-anchored	Voigt et al. (2014), BMC Evol Biol
Calcarea Clade I	Leucosolenia complicata	LcoCA1	LcoCA1	LN609540	N/A	complete	265	HHH	No	Not GPI-anchored	Voigt et al. (2014), BMC Evol Biol
Calcarea Clade II	Leucosolenia complicata	LcoCA2	LcoCA2	LN609541	N/A	complete	319	HHH	Yes	Highly probable	Voigt et al. (2014), BMC Evol Biol
Calcarea Clade II	Leucosolenia complicata	LcoCA3	LcoCA3	LN609542	N/A	complete	267	HHH	Yes	Highly probable	Voigt et al. (2014), BMC Evol Biol
Calcarea Clade III	Leucosolenia complicata	LcoCA4	LcoCA4	LN609543	N/A	complete	343	HHH	Yes	Not GPI-anchored	Voigt et al. (2014), BMC Evol Biol
Calcarea Clade III	Leucosolenia complicata	LcoCA5	LcoCA5	LN609544	N/A	5' partial	281	HHH	N/A	Not GPI-anchored	Voigt et al. (2014), BMC Evol Biol
Calcarea Clade IV	Leucosolenia complicata	LcoCA6	LcoCA6	LN609545	N/A	complete	1172	RHQ	Yes	Not GPI-anchored	Voigt et al. (2014), BMC Evol Biol
