# Supplementary material for: Carbonic Anhydrases: An Ancient Tool in Calcareous Sponge Biomineralization
Source: Front Genet. 2021 Apr 7;12:624533. doi: 10.3389/fgene.2021.624533 (PMC8058475; doi:10.3389/fgene.2021.624533)
Supplement: Supplementary file 1 [file Data_Sheet_1.zip › Supplementary Table 2.XLSX]

## Sheet: Sheet1
Suppl. Table 2: Sources of non-calcarean CA sequences for the phylogenetic analysis
Group	Organism	Data source	Data version	Accession/sequence IDs
Chordata	Homo sapiens	NCBI	N/A	NP_001729, NP_000058, NP_005172, NP_000708, NP_001730, NP_009151, NP_001206, NP_005173, NP_004047, NP_001207, NP_064563, NP_001208, NP_001209, NP_940986, NP_036245
Cnidaria	Stylophora pistillata	NCBI	N/A	ANJ59762, ACE95141, ANJ59763, ANJ59764, ANJ59765, ANJ59766, ANJ59767, ANJ59768, ANJ59769, ANJ59770, ANJ59771, ANJ59772, ANJ59773, ANJ59774, ANJ59775, ANJ59776
Ctenophora	Mnemiosis leidyi	NHGRI* (http://research.nhgri.nih.gov/ mnemiopsis/)	Mnemiopsis leidyi transcriptome 2.2	ML009152a, ML01323a, ML01591a, ML044613a, ML36932a
Echinodermata	Strongylocentrotus purpuratus	NCBI	N/A	XM_001199034, XM_776389, XM_777904, XM_779235, XM_779703, XM_785609, XM_789120, XM_790272, XM_791432
Porifera (Demospongiae)	Amphimedon queenslandica	NCBI	Aqu1	EF434873, EF434875, XM_003383369, XM_003388939 XM_003388939
Porifera (Demospongiae)	Ephydatia muelleri	Compagen (http://compagen.org)	EMUE_T,PEP_130911	m.57082, m.68550, m.266032, m.285462, m.288705 m.288705
Porifera (Homoscleromorpha)	Oscarella carmela	Compagen (http://compagen.org)	OCAR_T,PEP_130911	m.15341, m.15344, m.306267, m.36523, m.36524, m.39771, m.65108
Porifera (Hexactinellida)	Aphrocallsites vastus	ERA archive of the University of Alberta (http://hdl.handle.net/10402/era.38025)	AV4,1_Trinity.fa	(comp22564_c0_seq2 , comp3738_c0_seq1, comp7621_c0_seq1), (comp9306_c0_seq1 , comp9306_c0_seq2, comp9683_c0_seq1), (comp22564_c0_seq1 , comp22564_c0_seq3), comp21870_c0_seq1
Proteobacteria	Klebsiella pneumoniae	NCBI	N/A	O52535
Proteobacteria	Pectobacterium atrosepticum	NCBI	N/A	Q50940
Chlorophyta	Chlamydomonas reinhardtii	NCBI	N/A	P20507
