# Supplementary material for: Carbonic Anhydrases: An Ancient Tool in Calcareous Sponge Biomineralization
Source: Front Genet. 2021 Apr 7;12:624533. doi: 10.3389/fgene.2021.624533 (PMC8058475; doi:10.3389/fgene.2021.624533)
Supplement: Supplementary file 1 [file Data_Sheet_1.zip › Supplementary Table 3.XLSX]

## Sheet: Sheet1
Suppl. Table 3: Primer sequences (Csp) for ISH probes.
Primer Name	Sequence (5' -3')	Comment
CspCA1_c74180_f1	AGTTAGCGCGTTGGTTAGAC	ISH probe
CspCA1_c74180_f2	ACTCCCCTGACGACAAAGTA	covering 5' CDS
CspCA1_c74180_r	GAGACGTCCACACTGAAGAC	ISH probe
CspCA2_c65033_f1	CAGAAGGCGGGACATTCTAC	ISH probe
CspCA2_c65033_f2	CAGTGATTGTGGAGGAAGCC	covering 5' CDS
CspCA2_c65033_r	CTGTTCGCCAAAAGCTTCAG	ISH probe
CspCA3_c69146_f1	TTCTGCTACAGTGACATGGC	ISH probe
CspCA3_c69146_f2	AGTACCAATCACCAATAGACATTCA	covering 5' CDS
CspCA4_c71250_f	TATCAAGGTGTCGTCTTGCG	ISH probe
CspCA4_c71250_r	TGTGCTGTGTTGAATGGAGT	ISH probe
CspCA5_c63410_f1	CAACCCCCAAGAGGTACATT	ISH probe
CspCA5_c63410_f2	TACGAGAATAATGGACACGCTATC	covering 5' CDS
CspCA5_c63410_r	CGAAAGTGAGTAGGCATGCT	ISH probe
CspCA6_c56309_f	GTGTGCGTTGGATTGTCATG	ISH probe
CspCA6_c56309_r	TGTCCCAGACTACCCACATT	ISH probe
